# Supplementary material for: Mass spectrometry-based analyses showing the effects of secretor and blood group status on salivary N-glycosylation
Source: Clin Proteomics. 2015 Dec 30;12:29. doi: 10.1186/s12014-015-9100-y (PMC4696288; doi:10.1186/s12014-015-9100-y)
Supplement: Supplementary file 2 — 10.1186/s12014-015-9100-y Protein Identifications and Associated N-glycosites. [file 12014_2015_9100_MOESM2_ESM.xlsx]

## Sheet: Sheet1
Table S1.								Glycosite Distribution across Donors, Saliva Types and Lectins1									Relative Abundance (Spectral Counts)2																					Experimental Evidence3
Protein Identifications and Associated N-glycosites																	Experiment Overview			Nonsecretor								Secretor								Secretor (Pilot Experiment)
								Donor Assigment			Saliva Type		Lectin Type				Total	Nonsecretor	Secretor	SMSL				Parotid				SMSL				Parotid				SMSL	Parotid	Fig. S2 Spectra #	Deglycopeptide I							Deglycopeptide II
Entry Number	Protein	N-Glycosite Position	Comment	Glycosite Annotation	Glycosite Consensus Sequence	New Report on N-Glycosite in Saliva if x	Not reported anywhere if x	Donor Shared	Nonsecretor	Secretor	SMSL	Parotid	AAL	JAC	LEA	WGA				AAL	JAC	LEA	WGA	AAL	JAC	LEA	WGA	AAL	JAC	LEA	WGA	AAL	JAC	LEA	WGA	AAL	AAL		Sequence7	Mods	Theor mW	Score	Prec m/z	Charge	Delta (ppm)	Sequence7	Mods	Theor mW	Score
1	4F2_HUMAN	424		4F2_HUMAN@424	NAT	x			x			x	x				2	2	0					2														1	SLVTQYLNATGNR	Deamidated(N)@8	1436.73	99	719.37	2+	3.16896
2	A1AT_HUMAN	107		A1AT_HUMAN@107	NLT					x	x			x			6	0	6										6									2	ADTHDEILEGLNFNLTEIPEAQIHEGFQELLR	Deamidated(N)@14	3691.8	99	923.95	4+	8.05282
3	A1AT_HUMAN	271		A1AT_HUMAN@271	NAT			x			x	x	x	x		x	14	10	4				3	2	2		3				4							3	YLGNATAIFFLPDEGK	Deamidated(N)@4	1755.87	99	878.94	2+	2.59298
4	A2GL_HUMAN	186		A2GL_HUMAN@186	NFT				x			x			x		1	1	0							1												4	LPPGLLANFTLLR	Deamidated(N)@8	1424.84	99	713.43	2+	-4.43807
5	A2ML1_HUMAN	120		A2ML1_HUMAN@120	NGT					x		x				x	19	0	19																19			5	QGNGTFVQTDKPLYTPGQQVYFR	Deamidated(N)@3	2644.29	99	882.44	3+	-2.28684
6	A2ML1_HUMAN	409		A2ML1_HUMAN@409	NGT	x	x	x				x	x		x		2	1	1					1										1				6	TLETSGWNGTDVSLEGK	Deamidated(N)@8	1793.83	99	897.92	2+	3.61041
7	A2ML1_HUMAN	857		A2ML1_HUMAN@857	NIT			x				x			x	x	5	3	2							3									2			7	THHWNITAVK	Deamidated(N)@5	1206.61	99	403.21	3+	5.26509
8	A2ML1_HUMAN	1020		A2ML1_HUMAN@1020	NGS					x		x				x	1	0	1																1			8	HSNGSYSAFGER	Deamidated(N)@3	1311.55	99	656.78	2+	1.96445
9	AACT_HUMAN	271		AACT_HUMAN@271	NAS					x		x	x				6	0	6													6						9	YTGNASALFILPDQDK	Deamidated(N)@4	1752.86	99	877.44	2+	-4.8056
10	AGAL_HUMAN	139		AGAL_HUMAN@139	NKT	x			x			x	x				1	1	0					1														10	LGIYADVGNK(T)	Deamidated(N)@9	1049.54	99	525.78	2+	-5.18996
11	AMY1_HUMAN	427		AMY1_HUMAN@427	NGS			x			x	x	x	x			22	4	18		2			2				1	1			16				NA		11	NVVDGQPFTNWYDNGSNQVAFGR	Deamidated(N)@14	2585.16	99	1293.58	2+	4.51673
12	AMY1_HUMAN	476		AMY1_HUMAN@476	NCT			x			x	x	x	x	x	x	672	227	445	34	2	2	35	67	9	5	73	138	7	3	100	125	1		71			12a ,12b,12c	INGNCTGIK	Ammonia-loss(N)@2; Deamidated(N)@4; Carbamidomethyl(C)@5	959.438	99	480.73	2+	-7.52892	ISGDKINGNCTGIK	Deamidated(N)@7; Deamidated(N)@9; Carbamidomethyl(C)@10	1477.71	99
13	ANGP1_HUMAN	154		ANGP1_HUMAN@154	NQT				x			x	x				2	2	0					2														13	LTDVETQVLNQTSR	Deamidated(N)@10	1603.81	99	802.91	2+	2.83882
14	ANGP1_HUMAN	295		ANGP1_HUMAN@295	NKS				x			x	x				2	2	0					2														14	DCADVYQAGFNK(S)	Carbamidomethyl(C)@2; Deamidated(N)@11	1387.57	99	694.79	2+	3.28123
15	APOD_HUMAN	98		APOD_HUMAN@98	NLT					x		x		x			4	0	4														4					15	ADGTVNQIEGEATPVNLTEPAKLEVK	Deamidated(N)@16	2723.39	99	908.81	3+	-7.94858
16	APOH_HUMAN	162		APOH_HUMAN@162	NNS					x	x		x*	x			3	0	3										3							NA		16	VYKPSAGNNSLYR	Deamidated(N)@8	1468.73	99	490.58	3+	8.75105
17	ASAH1_HUMAN	259		ASAH1_HUMAN@259	NST	x			x			x			x		2	2	0							2												17	TVLENSTSYEEAK	Deamidated(N)@5	1470.67	99	736.34	2+	4.87972
18	ATRN_HUMAN	416		ATRN_HUMAN@416	NVT			x				x	x		x		6	4	2					2		2								2				18	IDSTGNVTNELR	Deamidated(N)@6	1318.64	99	660.33	2+	-4.13082
19	BPIA2_HUMAN	124		BPIA2_HUMAN@124|132	NLS|NVT			x			x			x	x		43	31	12		11	20							12									19a ,19b	GLNLSFPVTANVTVAGPIIGQIINLK	Deamidated(N)@3; Deamidated(N)@11	2650.49	99	884.51	3+	-5.14888	GLNLSFPVTANVT	Deamidated(N)@3; Deamidated(N)@11	1333.68	95.94
20	BPIA2_HUMAN	132		BPIA2_HUMAN@124|132	NLS|NVT			x			x			x	x		43	31	12		11	20							12									19a ,19b,19c	GLNLSFPVTANVTVAGPIIGQIINLK	Deamidated(N)@3; Deamidated(N)@11	2650.49	99	884.51	3+	-5.14888	GLNLSFPVTANVT	Deamidated(N)@3; Deamidated(N)@11	1333.68	95.94
21	BPIB2_HUMAN	96		BPIB2_HUMAN@96	NFT			x			x		x		x	x	8	1	7			1						4			3					NA		20	LLAAANFTFK	Deamidated(N)@6	1095.6	99	548.81	2+	-8.23618
22	BPIB2_HUMAN	293		BPIB2_HUMAN@293	NTS			x			x	x	x	x	x	x	67	15	52	2	6	2	4	1				14	4	8	5	11		10		NA		21	SDDNLLNTSALGR	Deamidated(N)@7	1375.66	99	688.84	2+	-3.9596
23	BPIB2_HUMAN	332		BPIB2_HUMAN@332	NAT			x			x	x	x		x	x	66	24	42	7			16	1				38		1	3					NA		22	LGATPVAMLHTNNATLR	Deamidated(N)@13	1779.93	99	890.97	2+	2.62733
24	BTD_HUMAN	150		BTD_HUMAN@150	NTD			x			x	x	x		x		10	7	3	2		1		1		3		2						1				23	FNDTEVLQR	Deamidated(N)@2	1121.54	96.62	561.78	2+	-4.85677
25	BTD_HUMAN	349		BTD_HUMAN@349	NAT			x			x	x	x			x	14	11	3	2				7			2	2				1						24	NPVGLIGAENATGETDPSHSK	Deamidated(N)@10	2093.99	96.62	1048	2+	2.17429
26	C1QT3_HUMAN	70	isoform 3	C1QT3_HUMAN@70|71	NNT|NTS	x		x			x	x	x		x	x	33	32	1	4				20		2	6					1						25a ,25b	TGTVDNNTSTDLK	Deamidated(N)@6; Deamidated(N)@7	1366.61	99	684.31	2+	3.33155	TGTVDNNTSTDLK	Deamidated(N)@6	1365.63	99
27	C1QT3_HUMAN	71	isoform 3	C1QT3_HUMAN@70|71	NNT|NTS			x			x	x	x		x	x	33	32	1	4				20		2	6					1						25a	TGTVDNNTSTDLK	Deamidated(N)@6; Deamidated(N)@7	1366.61	99	684.31	2+	3.33155
28	CAH6_HUMAN	67	variant 68M->L and variant 68M->L, 90S->G	CAH6_HUMAN@67	NLT			x				x	x	x	x	x	12	7	5						4	2	1					1			4			26a ,26b	GLNMTGYETQAGEFPMVNNGHTVQISLPSTMR	Deamidated(N)@3; Met->Leu@4; Oxidation(M)@16; Deamidated(N)@19	3463.64	99	1155.55	3+	4.2	GLNMTGYETQAGEFPMVNNGHTVQISLPSTMR	Deamidated(N)@3; Met->Leu@4; Deamidated(N)@18; Deamidated(N)@19; Ser->Gly@28	3434.61	99
29	CAH6_HUMAN	256		CAH6_HUMAN@256	NKT				x			x	x			x	5	5	0					2			3											27a ,27b	LENSLLDHRNK(T)	Deamidated(N)@10	1338.69	99	670.35	2+	3.40104	NKTIHNDYR	Deamidated(N)@1; Formyl(K)@2	1188.55	97.56
30	CALL5_HUMAN	25		CALL5_HUMAN@25	NGT	x		x			x	x		x	x	x	33	11	22				5				6		1	9			4	8				28	AFSAVDTDGNGTINAQELGAALK	Deamidated(N)@10	2263.1	99	1132.56	2+	-3.8105
31	CATD_HUMAN	263		CATD_HUMAN@263	NVT			x				x	x		x	x	4	3	1					2			1							1				29	GSLSYLNVTR	Deamidated(N)@7	1109.57	99	555.79	2+	4.10333
32	CBPD_HUMAN	522		CBPD_HUMAN@522	NIT				x			x	x				3	3	0					3														30	FANEYPNITR	Deamidated(N)@7	1224.58	99	613.3	2+	-4.44811
33	CBPD_HUMAN	1070		CBPD_HUMAN@1070	NAS				x			x	x				2	2	0					2														31	DLDTDFTNNASQPETK	Deamidated(N)@9	1795.77	99	898.89	2+	2.53537
34	CBPE_HUMAN	139		CBPE_HUMAN@139	NET					x	x		x				1	0	1									1										32	GNETIVNLIHSTR	Deamidated(N)@2	1453.75	99	727.88	2+	4.86772
35	CERU_HUMAN	138		CERU_HUMAN@138	NTT						x		x				NA	NA	NA																	NA		33	EHEGAIYPDNTTDFQR	Deamidated(N)@10	1892.82	99	631.946	3+	0.503447
36	CF058_HUMAN	24		CF058_HUMAN@24	NLS			x			x		x	x	x	x	97	43	54	31	7		5					38	5	1	10							34a ,34b	GTSNLSETEPPLWK	Deamidated(N)@4	1558.75	99	780.38	2+	2.92089	SNLSETEPPLWK	Deamidated(N)@2	1400.68	99
37	CF058_HUMAN	69		CF058_HUMAN@69	NQT			x			x	x	x	x	x	x	46	23	23	12		2	9					2	1	7	11				2	NA		35	IILNQTAR	Deamidated(N)@4	928.534	99	465.28	2+	-12.0874
38	CLIC1_HUMAN	42		CLIC1_HUMAN@42	NVT	x			x			x	x				2	2	0					2														36	GVTFNVTTVDTK	Deamidated(N)@5	1281.65	99	641.83	2+	3.5524
39	CLUS_HUMAN	374		CLUS_HUMAN@374	NLT			x			x	x	x	x	x	x	65	54	11	3		2	3	15	2		29	2				2			7	NA		37	LANLTQGEDQYYLR	Deamidated(N)@3	1683.81	99	842.91	2+	2.70395
40	CNTRL_HUMAN	153		CNTRL_HUMAN@153	NLS	x	x		x			x		x			1	1	0						1													38	NLSYNK	Deamidated(N)@1	738.355	99	739.36	1+	2.84416
41	CO4A_HUMAN	226		CO4A_HUMAN@226	NSS				x			x		x			1	1	0						1													39	FSDGLESNSSTQFEVK	Deamidated(N)@8	1774.79	99	888.4	2+	2.40956
42	CO4A_HUMAN	1328		CO4A_HUMAN@1328	NVT				x			x		x			1	1	0						1													40	GLNVTLSSTGR	Deamidated(N)@3	1104.58	97.46	553.3	2+	-7.17336
43	CO6A1_HUMAN	212		CO6A1_HUMAN@212	NFT	x			x			x				x	2	2	0								2											41	NFTAADWGQSR	Deamidated(N)@1	1252.55	99	627.28	2+	1.41828
44	CO6A1_HUMAN	516		CO6A1_HUMAN@516	NGT	x			x			x	x				2	2	0					2														42	GEDGPAGNGTEGFPGFPGYPGNR	Deamidated(N)@8	2249.96	99	1125.99	2+	0.611774
45	CO6A2_HUMAN	140		CO6A2_HUMAN@140	NMT	x			x			x	x				7	7	0					7														43	GTFTDCALANMTEQIR	Carbamidomethyl(C)@6; Deamidated(N)@10; Oxidation(M)@11	1843.81	99	922.91	2+	2.46931
46	COEA1_HUMAN	1384		COEA1_HUMAN@1384	NAS				x			x	x				6	6	0					6														44a ,44b	AMNASANITSDGVEVLGK	Oxidation(M)@2; Deamidated(N)@3	1792.85	99	897.43	2+	2.5395	AMNASANITSDGVEVLGK	Oxidation(M)@2; Deamidated(N)@3; Deamidated(N)@7	1793.84	99
47	COEA1_HUMAN	1388		COEA1_HUMAN@1384|1388	NAS|NIT				x			x	x				6	6	0					6														44b	AMNASANITSDGVEVLGK	Oxidation(M)@2; Deamidated(N)@3; Deamidated(N)@7	1793.84	99	897.92	2+	8.11273
48	DAF_HUMAN	95		DAF_HUMAN@95	NRS				x			x	x				2	2	0					2														45	GSQWSDIEEFCNR	Carbamidomethyl(C)@11; Deamidated(N)@12	1627.66	99	814.84	2+	-3.34656
49	DMBT1_HUMAN	1889		DMBT1_HUMAN@1889	NSS				x		x	x	x		x		13	13	0	1				8		4												46	LVNLNSSYGLCAGR	Carbamidomethyl(C)@11; Deamidated(N)@5	1523.74	99	762.88	2+	-3.5748
50	DNER_HUMAN	223		DNER_HUMAN@223	NTS			x			x	x	x		x		19	18	1	4				9		5								1				47	LVSFEVPQNTSVK	Deamidated(N)@9	1447.76	99	724.88	2+	10.052
51	DSC2_HUMAN	34		DSC2_HUMAN@34	NVT	x			x			x	x				4	4	0					4														48	NVTLHVPSK	Deamidated(N)@1	994.545	99	498.28	2+	-0.727502
52	DSG1_HUMAN	110		DSG1_HUMAN@110	NIT			x			x	x			x		7	1	6			1								3				3				49	TGEINITSIVDR	Deamidated(N)@5	1317.68	99	659.84	2+	9.24085
53	FAM3D_HUMAN	107		FAM3D_HUMAN@107	NGT			x			x	x	x			x	11	5	6				1	2			2	2			4					NA		50	GLNIALVNGTTGAVLGQK	Deamidated(N)@8	1725.96	99	863.99	2+	-1.69386
54	FCGBP_HUMAN	75		FCGBP_HUMAN@75	NTS					x	x		x			x	8	0	8									4			4							51	LLISSLSESPASVSILSQADNTSK	Deamidated(N)@21	2447.26	99	1224.64	2+	-0.459098
55	FCGBP_HUMAN	91		FCGBP_HUMAN@91	NIS					x	x		x			x	3	0	3									2			1							52	VTVRPGESVMVNISAK	Deamidated(N)@12	1686.9	99	563.31	3+	-6.37091
56	FCGBP_HUMAN	1317		FCGBP_HUMAN@1317	NFT					x	x	x	x		x	x	11	0	11									4			5			2				53	VITVQVANFTLR	Deamidated(N)@8	1360.77	99	681.39	2+	4.39197
57	FCGBP_HUMAN	1743		FCGBP_HUMAN@1743	NIS					x	x					x	1	0	1												1							54	VVTVAALGTNISIHKDEIGK	Deamidated(N)@10	2065.14	99	689.38	3+	11.5018
58	FCGBP_HUMAN	2111		FCGBP_HUMAN@2111	NFT	x				x	x		x				1	0	1									1										55	HGPPLGAENFTVTVANEHR	Deamidated(N)@9	2045.99	99	683	3+	6.72189
59	FCGBP_HUMAN	4232		FCGBP_HUMAN@4232	NGT					x	x					x	1	0	1												1							56	NPNNDQVFPNGTLAPSIPIWGGSWR	Deamidated(N)@10	2737.32	99	913.45	3+	-1.22275
60	FCGBP_HUMAN	5186		FCGBP_HUMAN@5186	NSS					x	x	x	x		x	x	19	0	19									14			3			2				57	YLPVNSSLLTSDCSER	Deamidated(N)@5; Carbamidomethyl(C)@13	1840.85	99	921.43	2+	3.19225
61	FCGBP_HUMAN	5242		FCGBP_HUMAN@5242	NLT					x	x	x	x		x		3	0	3									1						2				58	SVGANLTTFDGAR	Deamidated(N)@5	1308.63	99	655.32	2+	4.2613
62	FIBB_HUMAN	394		FIBB_HUMAN@394	NRT				x			x		x		x	304	304	0						3		301											59	ALMDGASQLMGENR	Oxidation(M)@3; Oxidation(M)@10; Deamidated(N)@13	1524.65	99	763.33	2+	6.14989
63	FIBG_HUMAN	78		FIBG_HUMAN@78	NKT				x			x				x	18	18	0								18											60	VDKDLQSLEDILHQVENK	Deamidated(N)@17	2123.07	99	708.7	3+	-1.67072
64	FSTL1_HUMAN	144		FSTL1_HUMAN@144	NYS	x			x		x		x				5	5	0	5																		61	GSNYSEILDK	Deamidated(N)@3	1125.52	99	563.77	2+	-5.70717
65	FURIN_HUMAN	440		FURIN_HUMAN@440	NWT	x			x			x	x				2	2	0					2														62	LAQNWTTVAPQR	Deamidated(N)@4	1384.71	99	693.36	2+	3.28801
66	GOLM1_HUMAN	109		GOLM1_HUMAN@109	NIT			x			x	x	x		x		4	2	2	2														2				63	AVLVNNITTGER	Deamidated(N)@6	1286.68	99	644.35	2+	-1.88355
67	GTR11_HUMAN	289		GTR11_HUMAN@289	NDS	x	x			x		x				x	1	0	1																1			64	ALRRQVTSLVVLGSAMELCGNDSVYAYASSVFR	Carbamidomethyl(C)@19; Deamidated(N)@21	3619.81	99	905.96	4+	-0.5
68	HEMO_HUMAN	187		HEMO_HUMAN@187	NCS			x			x	x	x*			x	3	1	2				1												2	NA		65	SWPAVGNCSSALR	Deamidated(N)@7; Carbamidomethyl(C)@8	1404.65	98.67	703.33	2+	0.125631
69	HEXA_HUMAN	157		HEXA_HUMAN@157	NKT	x			x			x	x				1	1	0					1														66	SAEGTFFINK(T)	Deamidated(N)@9	1113.53	96.76	557.77	2+	4.08874
70	HPT_HUMAN	207		HPT_HUMAN@207|211	NHS|NAT			x			x	x		x		x	14	12	2				2		3		7		2									67	NLFLNHSENATAK	Deamidated(N)@5; Deamidated(N)@9	1459.69	99	730.85	2+	6.08104
71	HPT_HUMAN	211		HPT_HUMAN@207|211	NHS|NAT	x		x			x	x		x		x	14	12	2				2		3		7		2									67	NLFLNHSENATAK	Deamidated(N)@5; Deamidated(N)@9	1459.69	99	730.85	2+	6.08104
72	HPT_HUMAN	241		HPT_HUMAN@241	NYS			x			x	x		x		x	8	3	5				1		2				5									68	VVLHPNYSQVDIGLIK	Deamidated(N)@6	1794.99	99	599.34	3+	-5.653
73	HYOU1_HUMAN	515		HYOU1_HUMAN@515	NLT			x			x	x	x				8	6	2					6				2										69	VFGSQNLTTVK	Deamidated(N)@6	1193.63	99	597.82	2+	3.81436
74	HYOU1_HUMAN	596		HYOU1_HUMAN@596	NGT	x			x			x	x				2	2	0					2														70	ENGTDTVQEEEESPAEGSK	Deamidated(N)@2	2035.83	99	1018.92	2+	4.31099
75	HYOU1_HUMAN	931		HYOU1_HUMAN@931	NAS					x		x	x				3	0	3													3						71	AEPPLNASASDQGEK	Deamidated(N)@6	1513.69	99	757.85	2+	2.75913
76a	IGHA1_HUMAN	144		IGHA1_HUMAN@1448	NLT			x			x	x	x	x	x	x	522	194	328		39	4	10	13	35	33	60	4	22	2	118		11	12	159			72a ,72b,72c	PALEDLLLGSEANLTCTLTGLR	Deamidated(N)@13; Carbamidomethyl(C)@16	2357.21	99	1179.61	2+	1.93149	DLLLGSEANLTCTLTGLR	Deamidated(N)@9; Carbamidomethyl(C)@12	1947	99
76b	IGHA2_HUMAN	131		IGHA2_HUMAN@1318	NLT																																	72a ,72b,72c	PALEDLLLGSEANLTCTLTGLR	Deamidated(N)@13; Carbamidomethyl(C)@16	2357.21	99	1179.61	2+	1.93149	DLLLGSEANLTCTLTGLR	Deamidated(N)@9; Carbamidomethyl(C)@12	1947	99
77	IGHA1_HUMAN	340	homologous to IGHA2_HUMAN @327	IGHA1_HUMAN@3409	NVS			x			x	x	x	x	x	x	237	96	141	8	29	9	4	15	8	8	15	17	16	6	15	47	0	4	36	NA		73a ,73b,73c ,73d	LAGKPTHVNVSVVMAEVDGTCY	Deamidated(N)@9; Carbamidomethyl(C)@21	2347.12	99	1174.57	2+	-2.32074	LAGKPTHVNVSVVM	Deamidated(N)@9	1451.78	99
78	IGHA2_HUMAN	47		IGHA2_HUMAN@47	NVT			x			x	x	x	x	x	x	171	70	101	20	5	10	7	8	2		18	22	1	3	10	52		3	10			74a ,74b,74c	LVQGFFPQEPLSVTWSESGQNVTAR	Deamidated(N)@21	2777.37	99	1389.69	2+	0.207559	SVTWSESGQNVTAR	Deamidated(N)@10	1521.71	99
79	IGHA2_HUMAN	205		IGHA2_HUMAN@205	NIT			x			x	x	x	x	x	x	67	29	38	7	3	2	2	11			4	4	1	1		28			4	NA		75	TPLTANITK	Deamidated(N)@6	958.534	99	480.28	2+	-12.4393
80	IGHG2_HUMAN	176		IGHG2_HUMAN@176	NST	x			x	x*	x*	x	x				4	4	0					4												NA		76	EEQFNSTFR	Deamidated(N)@5	1157.5	99	579.76	2+	-4.70589
81	IGHM_HUMAN	209		IGHM_HUMAN@209	NAS			x			x	x	x		x	x	41	6	35					6				6		1		20		3	5			77a ,77b	GLTFQQNASSMCVPDQDTAIR	Deamidated(N)@7; Carbamidomethyl(C)@12	2339.05	99	780.69	3+	0.782113	GLTFQQNASSM	Deamidated(N)@7; Oxidation(M)@11	1199.51	99
82	IGHM_HUMAN	272		IGHM_HUMAN@272|279	NIS|NAT	x		x			x	x				x	12	4	8								4				2				6			78	THTNISESHPNATFSAVGEASICEDDWNSGER	Deamidated(N)@4; Deamidated(N)@11; Carbamidomethyl(C)@23; Deamidated(N)@28	3520.46	99	881.13	4+	-8.85413
83	IGHM_HUMAN	279		IGHM_HUMAN@272|279	NIS|NAT	x		x			x	x				x	12	4	8								4				2				6			78	THTNISESHPNATFSAVGEASICEDDWNSGER	Deamidated(N)@4; Deamidated(N)@11; Carbamidomethyl(C)@23; Deamidated(N)@28	3520.46	99	881.13	4+	-8.85413
84	IGHM_HUMAN	439		IGHM_HUMAN@439	NVS					x		x			x		2	0	2															2				79	STGKPTLYNVSLVMSDTAGTCY	Deamidated(N)@9; Oxidation(M)@14; Carbamidomethyl(C)@21439	2381.08	99	1191.54	2+	4.73587
85	IGJ_HUMAN	71		IGJ_HUMAN@71	NIS			x			x	x	x	x	x	x	199	75	124	15		9	9	14	5	10	13	11		20	10	50		9	24			80	ENISDPTSPLR	Deamidated(N)@2	1228.59	99	615.3	2+	3.70582
86	KLK1_HUMAN	102		KLK1_HUMAN@102|108	NMS|NHT			x			x	x				x	4	3	1								3				1							81	HNLFDDENTAQFVHVSESFPHPGFNMSLLENHTR	Deamidated(N)@25; Deamidated(N)@31	3967.79	99	794.56	5+	5.64694
87	KLK1_HUMAN	108		KLK1_HUMAN@102|108	NMS|NHT	x		x			x	x				x	4	3	1								3				1							81	HNLFDDENTAQFVHVSESFPHPGFNMSLLENHTR	Deamidated(N)@25; Deamidated(N)@31	3967.79	99	794.56	5+	5.64694
88	KLK11_HUMAN	131		KLK11_HUMAN@131	NNS				x	x*	x	x	x				4	4	0	1				3												NA		82	TATESFPHPGFNNSLPNK	Deamidated(N)@12	1957.92	99	979.97	2+	-4.30229
89	KLK11_HUMAN	197		KLK11_HUMAN@197	NIT				x		x				x		2	2	0			2																83	CANITIIEHQK	Carbamidomethyl(C)@1; Deamidated(N)@3	1326.66	97.86	664.33	2+	11.1381
90	KNG1_HUMAN	294		KNG1_HUMAN@294	NAT						x		x				NA	NA	NA																	NA		84	LNAENNATFYFK	Deamidated(N)@6	1431.66	99	716.84	2+	-1.90236
91	LAMA4_HUMAN	810		LAMA4_HUMAN@810	NVS	x			x			x	x				1	1	0					1														85	RPASNVSASIQR	Deamidated(N)@5	1285.67	99	643.84	2+	3.54129
92	LG3BP_HUMAN	69		LG3BP_HUMAN@69	NAT			x			x	x	x		x	x	69	43	26	8		2		25		2	6	6		5		7		6	2	NA		86	ALGFENATQALGR	Deamidated(N)@6	1347.68	99	674.85	2+	-4.04181
93	LG3BP_HUMAN	125		LG3BP_HUMAN@125	NET	x			x		x	x	x				10	10	0	2				8														87	DAGVVCTNETR	Carbamidomethyl(C)@6; Deamidated(N)@8	1221.53	99	611.77	2+	3.33718
94	LG3BP_HUMAN	192		LG3BP_HUMAN@192	NVT				x			x	x				3	3	0					3														88	EPGSNVTMSVDAECVPMVR	Deamidated(N)@5; Oxidation(M)@8; Carbamidomethyl(C)@14; Oxidation(M)@17	2109.9	99	1055.96	2+	-2.58167
95	LG3BP_HUMAN	398		LG3BP_HUMAN@398	NLT			x			x	x	x		x	x	48	39	9	10		1		9		7	12	5				3			1			89	GLNLTEDTYKPR	Deamidated(N)@3	1406.7	99	704.36	2+	-3.87223
96	LG3BP_HUMAN	551		LG3BP_HUMAN@551	NSS			x			x	x	x		x	x	37	28	9	7		1		15		4	1	6				2		1		NA		90	AAIPSALDTNSSK	Deamidated(N)@10	1274.64	99	638.33	2+	-7.86384
97	LG3BP_HUMAN	580		LG3BP_HUMAN@580	NSS			x			x	x	x			x	15	6	9					5			1				1				8	NA		91	TVIRPFYLTNSSGVD	Deamidated(N)@10	1668.84	99	835.42	2+	8.72039
98	MUC5B_HUMAN	145		MUC5B_HUMAN@145	NGS			x			x	x	x		x	x	46	8	38	5			1	2				12			19	5		2				92	AQGLVLEASNGSVLINGQR	Deamidated(N)@10; Deamidated(N)@16	1927	99	964.51	2+	-2.29555
99	MUC5B_HUMAN	254		MUC5B_HUMAN@254	NCT			x			x	x	x	x		x	24	5	19		2		3					6			9	4						93	LDGPTEQCPDPLPLPAGNCTDEEGICHR	Carbamidomethyl(C)@8; Deamidated(N)@18; Carbamidomethyl(C)@19; Carbamidomethyl(C)@26	3148.35	99	1050.46	3+	-1.44427
100	MUC5B_HUMAN	805		MUC5B_HUMAN@805	NSS					x	x	x	x				13	0	13									11				2						94	VYLDCSNSSAGTPGAECLR	Carbamidomethyl(C)@5; Deamidated(N)@7; Carbamidomethyl(C)@17	2056.88	99	1029.45	2+	-1.17826
101	MUC5B_HUMAN	929		MUC5B_HUMAN@929	NTT			x			x		x			x	14	1	13				1					7			6							95	AQDYCGDNTTHGTFR	Carbamidomethyl(C)@5; Deamidated(N)@8	1742.7	99	581.91	3+	-7.31457
102	MUC5B_HUMAN	1244		MUC5B_HUMAN@1244	NCT					x	x	x	x				7	0	7									5				2						96	VPTAENCQSCNCTPSGIQCAH	Carbamidomethyl(C)@7; Carbamidomethyl(C)@10; Deamidated(N)@11; Carbamidomethyl(C)@12; Carbamidomethyl(C)@19	2390.93	99	797.99	3+	-5.58236
103	MUC5B_HUMAN	1292		MUC5B_HUMAN@1292	NGT				x			x	x				2	2	0					2														97	IAICGSNGTIIR	Carbamidomethyl(C)@4; Deamidated(N)@7	1274.67	99	638.34	2+	-0.175366
104	MUC5B_HUMAN	1556		MUC5B_HUMAN@1556	NWT					x		x	x				2	0	2													2						98	DIECQAESFPNWTLAQVGQK	Carbamidomethyl(C)@4; Deamidated(N)@11	2321.06	99	774.69	3+	5.09655
105	MUC5B_HUMAN	4960		MUC5B_HUMAN@4960	NKT			x			x	x	x			x	17	6	11	4				2				6			2	3						99	AFGQFFSPGEVIYNK(T)	Deamidated(N)@14	1703.82	99	852.92	2+	-3.47662
106	MUC5B_HUMAN	5017		MUC5B_HUMAN@5017|5024	NET|NCT			x			x	x	x	x	x	x	89	36	53	9	8	3	12	4				11	5		26	11						100	QVNETWTLENCTVAR	Deamidated(N)@3; Deamidated(N)@10; Carbamidomethyl(C)@11	1821.82	99	911.92	2+	-2.9899
107	MUC5B_HUMAN	5024		MUC5B_HUMAN@5017|5024	NET|NCT			x			x	x	x	x	x	x	89	36	53	9	8	3	12	4				11	5		26	11						100	QVNETWTLENCTVAR	Deamidated(N)@3; Deamidated(N)@10; Carbamidomethyl(C)@11	1821.82	99	911.92	2+	-2.9899
108	MUC5B_HUMAN	5046		MUC5B_HUMAN@5046	NVT			x			x	x	x	x		x	85	38	47	14	6		10	8				20			9	18						101	VVLLDPKPVANVTCVNK	Deamidated(N)@11; Carbamidomethyl(C)@14	1866.03	99	934.02	2+	1.59508
109	MUC5B_HUMAN	5096		MUC5B_HUMAN@5096	NCT			x			x	x	x		x	x	24	10	14	3			7							1	6	7						102	GNCTYVLMR	Deamidated(N)@2; Carbamidomethyl(C)@3	1113.49	99	557.75	2+	8.33095
110	MUC5B_HUMAN	5111		MUC5B_HUMAN@5111	NLS					x	x	x	x			x	4	0	4												2	2						103	FGNLSLYLDNHYCTASATAAAAR	Deamidated(N)@3; Carbamidomethyl(C)@13	2487.15	99	830.05	3+	8.30386
111	MUC5B_HUMAN	5215		MUC5B_HUMAN@5215	NNT			x			x	x	x			x	30	4	26				4					8			11	7						104	LPYSLFHNNTEGQCGTCTNNQR	Deamidated(N)@8; Carbamidomethyl(C)@14; Carbamidomethyl(C)@17	2611.12	99	871.38	3+	-0.0563231
112	NEUS_HUMAN	157		NEUS_HUMAN@157	NNT			x			x	x	x				4	2	2					2				2										105	WVENNTNNLVK	Deamidated(N)@4	1330.65	99	666.33	2+	3.42159
113	NEUS_HUMAN	321		NEUS_HUMAN@321	NLT			x			x	x	x				4	2	2	2								1				1						106	DANLTGLSDNK	Deamidated(N)@3	1147.54	99	574.78	2+	-8.4734
114	NGAL_HUMAN	85		NGAL_HUMAN@85	NVT			x			x	x	x		x	x	29	11	18			2	2	6		1		1		4	2	3		4	4			107	SYNVTSVLFR	Deamidated(N)@3	1185.6	99	593.81	2+	-2.04414
115	PERL_HUMAN	106		PERL_HUMAN@106	NVT			x			x	x	x	x	x	x	25	15	10		6	2		1	2		4		2		2	1		4	1	NA		108a ,108b	ASLTNVTDPSLDLTSLSLEVGCGAPAPVVR	Deamidated(N)@5; Carbamidomethyl(C)@22	3039.54	99	1014.19	3+	-1.56177	ASLTNVTDPSLDLT	Deamidated(N)@5	1446.71	99
116	PERL_HUMAN	212		PERL_HUMAN@212	NRS			x			x	x	x	x	x	x	738	319	419	32	26	19	72	90	4	13	63	43	12	26	62	166		40	70			109	IVGYLNEEGVLDQNR(S)	Deamidated(N)@12	1718.85	99	860.43	2+	2.64883
117	PERL_HUMAN	322		PERL_HUMAN@322	NLS			x			x	x		x	x	x	96	65	31		21				30		14		4	4	8		6	5	4			110	NLSSPLGLMAVNQEVSDHGLPYLPYDSK	Deamidated(N)@1	3044.48	99	1015.83	3+	3.9261
118	PERL_HUMAN	358		PERL_HUMAN@358	NTT			x			x	x	x	x	x	x	465	240	225	12	32	18	33	35	22	28	60	15	11	21	35	73	2	27	41	NA		111a ,111b	KPSPCEFINTTAR	Carbamidomethyl(C)@5; Deamidated(N)@9	1520.73	99	761.37	2+	2.99391	KPSPCEFINTTAR	Carbamidomethyl(C)@5; Deamidated(N)@9	1520.73	99
119	PIGR_HUMAN	83		PIGR_HUMAN@83|90	NLT|NGT			x			x	x	x	x	x	x	119	44	75		5	8	1	6	3	4	17	1	1	4	11	40	2	6	10		NA	112a ,112b,112c	ANLTNFPENGTFVVNIAQLSQDDSGR	Deamidated(N)@2; Deamidated(N)@5	2809.33	99	1405.17	2+	0.276488	ANLTNFPENGTFVVNIAQLSQDDSGR	Deamidated(N)@2; Deamidated(N)@5	2809.33	99
120	PIGR_HUMAN	90		PIGR_HUMAN@83|90	NLT|NGT			x			x	x	x	x	x	x	119	44	75		5	8	1	6	3	4	17	1	1	4	11	40	2	6	10		NA	112a ,112b,112c	ANLTNFPENGTFVVNIAQLSQDDSGR	Deamidated(N)@2; Deamidated(N)@5	2809.33	99	1405.17	2+	0.276488	ANLTNFPENGTFVVNIAQLSQDDSGR	Deamidated(N)@2; Deamidated(N)@5	2809.33	99
121	PIGR_HUMAN	135		PIGR_HUMAN@135	NDT			x			x	x	x		x	x	51	34	17			19	1	8		5	1				4	7			6			113	DVSLEVSQGPGLLNDTK	Deamidated(N)@14	1771.88	99	886.95	2+	-0.803401
122	PIGR_HUMAN	186		PIGR_HUMAN@186	NYT			x			x	x	x	x	x	x	390	118	272		11	18	30	6	7	6	40	4	1	3	97	59		20	88			114	LVIDSSGYVNPNYTGR	Deamidated(N)@12	1754.85	99	878.43	2+	2.59449
123	PIGR_HUMAN	421		PIGR_HUMAN@421	NGT			x			x	x	x	x	x	x	171	69	102		17			1	25		26		4		22	34	1	5	36	NA	NA	115	LSLLEEPGNGTFTVILNQLTSR	Deamidated(N)@9	2402.27	99	1202.14	2+	1.61367
124	PIGR_HUMAN	469		PIGR_HUMAN@469	NVT			x			x	x	x	x	x	x	480	170	310	28	14	12	22	57	9	6	22	27	10	24	16	179	6	22	26	NA	NA	116a ,116b	VPGNVTAVLGETLK	Deamidated(N)@4	1397.78	99	699.9	2+	-3.89694	GNVTAVLGETLK	Deamidated(N)@2	1201.66	99
125	PIGR_HUMAN	499		PIGR_HUMAN@499	NNT			x			x	x	x	x		x	52	20	32					4	2		14	1			5	13			13			117	WNNTGCQALPSQDEGPSK	FormaldehydeAdduct(W)@1; Deamidated(N)@2; Carbamidomethyl(C)@6	2000.85	99	1001.43	2+	2.2755
126	PIP_HUMAN	105		PIP_HUMAN@105	NRT			x			x	x	x	x	x	x	454	175	279	12	13	49	20	37	2	5	37	54	4	11	36	151	2	12	9			118	TFYWDFYTNR(T)	Deamidated(N)@9	1412.6	99	707.31	2+	-1.22011
127	PLTP_HUMAN	64		PLTP_HUMAN@64	NIS			x			x	x	x		x	x	30	21	9			4		11		3	3	2				5			2			119	EGHFYYNISEVK	Deamidated(N)@7	1485.68	99	743.85	2+	-3.66638
128	PLTP_HUMAN	117		PLTP_HUMAN@117	NAS	x	x			x		x			x		1	0	1															1				120	FYDGGYINASAEGVSIR	Deamidated(N)@8	1818.84	99	910.42	2+	9.33367
129	PLTP_HUMAN	143		PLTP_HUMAN@143	NVS	x		x			x	x	x	x	x	x	93	34	59	8	4		1	10	2		9	4	1			48		6				121	VSNVSCQASVSR	Deamidated(N)@3; Carbamidomethyl(C)@6	1293.6	99	647.81	2+	-4.21078
130	PLTP_HUMAN	398		PLTP_HUMAN@398	NHS			x				x	x		x	x	4	3	1					2			1							1				122a ,122b	IYSNHSALESLALIPLQAPLK	Deamidated(N)@4	2278.26	99	760.43	3+	-4.76112	IYSNHSALESL	Deamidated(N)@4	1233.59	99
131	PPM1L_HUMAN	117		PPM1L_HUMAN@117	NKT				x			x	x				1	1	0					1														123	FEVLTDLANK(T)	Deamidated(N)@9	1149.59	99	575.8	2+	3.96048
132	PRB2_HUMAN	168		PRB2_HUMAN@168	NKS	x	x		x		x	x	x	x			6	6	0		1			2	3													124	PQGPPPQGDNKSRSSRSPP	Deamidated(N)@10	1988.97	99	664.01	3+	-19.1911
133	PRB2_HUMAN	272		PRB2_HUMAN@272	NKS				x		x	x	x				4	4	0	1				3														125	PQGPPPQGGNKSQGPPPPGKP	Deamidated(N)@10	2019.02	99	674	3+	20.7177
134	PRB3_HUMAN	66		PRB3_HUMAN@66	NQS	x	x				x	x	x				NA	NA	NA																	NA	NA	126	PGKPEGPPPQGGNQSQGPPPR	Deamidated(N)@13	2079.01	99	694.011	3+	0.458359
135	PROM1_HUMAN	220		PROM1_HUMAN@220	NTT	x			x			x	x				1	1	0					1														127	YILAQYNTTK	Deamidated(N)@7	1214.62	98.52	608.32	2+	-4.48458
136	PROM1_HUMAN	395		PROM1_HUMAN@395	NVT				x			x	x				4	4	0					4														128	VLNSIGSDIDNVTQR	Deamidated(N)@11	1630.82	99	816.41	2+	8.92369
137	PSG1_HUMAN	104		PSG1_HUMAN@104|111	NAS|NVT	x					x		x				NA	NA	NA																	NA		129	ETAYSNASLLIQNVTR	Deamidated(N)@6; Deamidated(N)@13	1780.88	99	891.449	2+	0.0429376
138	PSG1_HUMAN	111		PSG1_HUMAN@104|111	NAS|NVT	x					x		x				NA	NA	NA																	NA		129	ETAYSNASLLIQNVTR	Deamidated(N)@6; Deamidated(N)@13	1780.88	99	891.449	2+	0.0429376
139	PTPRF_HUMAN	966		PTPRF_HUMAN@966	NIT				x			x	x				1	1	0					1														130	DINSQQELQNITTDTR	Deamidated(N)@10	1875.88	99	938.95	2+	-2.90374
140	RNT2_HUMAN	212		RNT2_HUMAN@212	NCT	x			x		x	x	x				13	13	0	3				10														131	QDQQLQNCTEPGEQPSPK	Deamidated(N)@7; Carbamidomethyl(C)@8	2083.91	99	1042.96	2+	2.1848
141	SAP_HUMAN	80		SAP_HUMAN@80	NAT				x			x	x				1	1	0					1														132	DNATEEEILVYLEK	Deamidated(N)@2	1665.8	99	833.91	2+	-3.26994
142	SAP_HUMAN	215		SAP_HUMAN@215	NST				x			x	x				3	3	0					3														133	TNSTFVQALVEHVK	Deamidated(N)@2	1572.81	99	525.28	3+	-5.19491
143	SIL1_HUMAN	193		SIL1_HUMAN@193	NSS				x			x	x				2	2	0					2														134	FNSSSSSLEEK	Deamidated(N)@2	1214.53	99	608.27	2+	3.74872
144	SRPR_HUMAN	44		SRPR_HUMAN@44	NNS				x			x	x				1	1	0					1														135	GGNNSFTHEALTLK	Deamidated(N)@3	1488.72	99	497.25	3+	-5.48834
145	SUMF1_HUMAN	141		SUMF1_HUMAN@141	NST	x			x			x	x				2	2	0					2														136	FVNSTGYLTEAEK	Deamidated(N)@3	1458.69	99	730.35	2+	3.12125
146	TCO1_HUMAN	137		TCO1_HUMAN@137	NGT	x	x			x		x			x		1	0	1															1				137	FQAEIENMEAHNGTPLTN	Oxidation(M)@8; Deamidated(N)@12	2031.88	99	1016.95	2+	-0.503736
147	TCO1_HUMAN	216		TCO1_HUMAN@216	NIS			x			x	x				x	6	4	2	1							3	2										138	ADEGSLKNISIYTK	Deamidated(N)@8	1538.78	99	513.93	3+	7.68752
148	TCO1_HUMAN	337		TCO1_HUMAN@337	NYS	x			x			x	x				1	1	0					1														139	ISVNYSVR	Deamidated(N)@4	937.49	99	469.75	2+	4.85651
149	TCO1_HUMAN	369		TCO1_HUMAN@369	NDT			x			x	x	x		x		12	6	6					6						2		2		2		NA	NA	140	MNDTIFGFTMEER	Deamidated(N)@2; Oxidation(M)@10	1606.66	99	804.34	2+	-3.3903
150	TIMP1_HUMAN	53		TIMP1_HUMAN@53	NQT			x			x	x	x	x	x	x	94	38	56	7	5	4	2	12		1	7	16	2	3	13	16		3	3			141	FVGTPEVNQTTLYQR	Deamidated(N)@8	1752.87	99	877.44	2+	2.59742
151	TNF13_HUMAN	124		TNF13_HUMAN@124	NAT				x			x	x				4	4	0					4														142	QHSVLHLVPINATSK	Gln->pyro-Glu@N-term; Deamidated(N)@11	1626.87	99	814.44	2+	2.79858
152	TNR11_HUMAN	105		TNR11_HUMAN@105	NST	x			x			x	x				2	2	0					2														143	ALVAVVAGNSTTPR	Deamidated(N)@9	1355.74	96.84	678.88	2+	-4.01778
153	TPP1_HUMAN	443		TPP1_HUMAN@443	NAS				x			x	x				1	1	0					1														144	FLSSSPHLPPSSYFNASGR	Deamidated(N)@15	2050.97	98.58	684.66	3+	5.76771
154	TRFE_HUMAN	630		TRFE_HUMAN@630	NVT					x		x				x	3	0	3																3			145	QQQHLFGSNVTDCSGNFCLFR	Gln->pyro-Glu@N-term; Deamidated(N)@9; Carbamidomethyl(C)@13; Deamidated(N)@16; Carbamidomethyl(C)@18	2499.06	99	834.03	3+	-3.26947
155	TRFL_HUMAN	156		TRFL_HUMAN@156	NWT			x			x	x	x	x	x	x	196	128	68		28		7	9	41		43		3	1	14	3		6	41	NA	NA	146	PFLNWTGPPEPIEAAVAR	Deamidated(N)@2	1965	99	983.51	2+	-2.77204
156	TRFL_HUMAN	497		TRFL_HUMAN@497	NQT			x			x	x	x			x	118	58	60	1			12	25			20	4			4	7			45			147a ,147b	TAGWNIPMGLLFNQTGSCK	Deamidated(N)@13; Carbamidomethyl(C)@18	2094.99	99	1048.5	2+	0.609296	GLLFNQTGSCK	Deamidated(N)@5; Carbamidomethyl(C)@10	1224.58	99
157	TRFL_HUMAN	642		TRFL_HUMAN@642	NGS			x				x				x	8	5	3								5								3			148	NGSDCPDKFCLFQSETK	Deamidated(N)@1; Carbamidomethyl(C)@5; Carbamidomethyl(C)@10	2032.85	99	678.62	3+	6.12585
158	TSP1_HUMAN	1067		TSP1_HUMAN@1067	NST				x		x		x				4	4	0	4																		149	VVNSTTGPGEHLR	Deamidated(N)@3	1366.68	99	684.35	2+	-0.968427
159	TTC17_HUMAN	184		TTC17_HUMAN@184	NLS	x			x			x	x				1	1	0					1														150	VNLSAPLLPK	Deamidated(N)@2	1051.63	98.36	526.82	2+	4.32941
160	VTNC_HUMAN	86		VTNC_HUMAN@86	NAT				x			x				x	5	5	0								5											151	NNATVHEQVGGPSLTSDLQAQSK	Deamidated(N)@2	2381.15	99	794.72	3+	3.25597
161	VTNC_HUMAN	242		VTNC_HUMAN@242	NIS				x			x				x	5	5	0								5											152	NISDGFDGIPDNVDAALALPAHSYSGR	Deamidated(N)@1; Deamidated(N)@12	2773.28	99	925.44	3+	-5.42572
162	WFDC2_HUMAN	44		WFDC2_HUMAN@44	NCT					x		x	x				11	0	11													11						153	TGVCPELQADQNCTQECVSDSECADNLK	Carbamidomethyl(C)@4; Deamidated(N)@12; Carbamidomethyl(C)@13; Carbamidomethyl(C)@17; Carbamidomethyl(C)@23@44	3228.3	99	1077.11	3+	-4.04147
163	ZA2G_HUMAN	109		ZA2G_HUMAN@109	NDS			x			x	x	x	x	x	x	683	433	250	31	13	58	58	87	27	67	92	47	8	10	36	119			30	NA	NA	154a ,154b,154c ,154d	DIVEYYNDSNGSHVLQGR	Deamidated(N)@7	2065.93	99	1033.97	2+	2.20382	DIVEYYNDSNGSHVLQGR	Deamidated(N)@7; Ammonia-loss(N)@10	2048.91	99
164	ZA2G_HUMAN	128		ZA2G_HUMAN@128	NRS			x			x	x	x	x	x	x	503	320	183	49	11	23	35	103	13	44	42	80	2	7	17	63	2		12			155	FGCEIENNR(S)	Carbamidomethyl(C)@3; Deamidated(N)@8	1138.47	99	570.24	2+	3.99917
165	ZA2G_HUMAN	259		ZA2G_HUMAN@259	NGT				x		x	x			x		6	6	0			4				2												156	GDVLHNGNGTYQSWVVVAVPPQDTAPYSCHVQ	Carbamidomethyl(C)@29, Deamidated(N)@6; Deamidated(N)@8	3496.6	99	1166.54	3+	0.358329
Legend
1 Identification of at least one deglycopeptide encompassing the site of N-glycosylation is marked by "x". The cases when a donor type, saliva type, or lectin type observed in the large scale experiment were not consitent with the results of the pilot experiment that employed the secretor blood type O, Lea-, Leb-, Ley-and a single lectin AAL are annotated by "x*".
2 Spectral counts observed in the course of a large scale experiment that employed 2 donors (nonsecretor blood type O Lea+, Leb-, Ley- and secretor blood type AB Lea+, Leb+, Ley+ ) are listed. "NA" denotes cases when glycosites identified were identified solely in the pilot expriment,as different scales of two experiments preclude direct comparison of their respective spectral counts.
3 Initial data analysis employed ProteinPilot 4.5 search engine, as described in Methods. All MS/MS identified as consistent with the N-deglycopeptide along with MS spectra of the precursor ions were manually examined for the consistency with the automated ProteinPilot-based assignement. MS-Product and MS-isotope tools provided by ProteinProspector (REF) were used to faciliate analysis.
4 References A-F describe previous work on N-glycosite identification in human saliva, reference F provides information on efforts leading to development of targeted MS assays for N-glycosite detection and quantification, all listed below.
5 Glycosites not reported in references A-F.
6 No report on glycosite found in 1) Uniprot, 2) PeptideAtlas, 3) Google search using peptide sequence.
7 Canonical sequences are shown, except for C1QT3_HUMAN (see comment).
8 Tryptic peptide encompassing IGHA1_HUMAN@144 and IGHA2_HUMAN@131 glycosites are identical and hence the sites cannot be unequivocally identified in the assay used. All experimental information was arbitrarily assigned to IGHA1_HUMAN@144.
9 Tryptic and semitryptic deglycopeptides I and II, respectively, unequivocally identify the site IGHA1_HUMAN@340. While no tryptic peptide derived from IGHA2_HUMAN@327 was detected, the non-tryptic peptides III and IV that were detected are identical for both glycosites.
References
[A] Bandhakavi, S., Van Riper, S. K., Tawfik, P. N., Stone, M. D., Haddad, T., Rhodus, N. L., Carlis, J. V., and Griffin, T. J. (2011) Hexapeptide libraries for enhanced protein PTM identification and relative abundance profiling in whole human saliva, Journal of proteome research 10, 1052-1061.
[B] Ramachandran, P., Boontheung, P., Pang, E., Yan, W., Wong, D. T., and Loo, J. A. (2008) Comparison of N-linked Glycoproteins in Human Whole Saliva, Parotid, Submandibular, and Sublingual Glandular Secretions Identified using Hydrazide Chemistry and Mass Spectrometry, Clinical proteomics 4, 80-104.
[C] Larsen, M. R., Jensen, S. S., Jakobsen, L. A., and Heegaard, N. H. (2007) Exploring the sialiome using titanium dioxide chromatography and mass spectrometry, Molecular & cellular proteomics : MCP 6, 1778-1787.
[D] Sun, S., Zhao, F., Wang, Q., Zhong, Y., Cai, T., Wu, P., Yang, F., and Li, Z. (2014) Analysis of age and gender associated N-glycoproteome in human whole saliva, Clinical proteomics 11, 25.
[E] Vitorino, R., Alves, R., Barros, A., Caseiro, A., Ferreira, R., Lobo, M. C., Bastos, A., Duarte, J., Carvalho, D., Santos, L. L., and Amado, F. L. (2010) Finding new posttranslational modifications in salivary proline-rich proteins, Proteomics 10, 3732-3742.
[F] Y. Xu, U.M. Bailey, C. Punyadeera, B.L. Schulz, (2014) Identification of salivary N-glycoproteins and measurement of glycosylation site occupancy by boronate glycoprotein enrichment and liquid chromatography/electrospray ionization tandem mass spectrometry, Rapid communications in mass spectrometry : RCM, 28 471-482.
[G] Huttenhain, R., Surinova, S., Ossola, R., Sun, Z., Campbell, D., Cerciello, F., Schiess, R., Bausch-Fluck, D., Rosenberger, G., Chen, J., Rinner, O., Kusebauch, U., Hajduch, M., Moritz, R. L., Wollscheid, B., and Aebersold, R. (2013) N-glycoprotein SRMAtlas: a resource of mass spectrometric assays for N-glycosites enabling consistent and multiplexed protein quantification for clinical applica…
[truncated: 19 more columns]
