# Supplementary material for: Mass spectrometry-based analyses showing the effects of secretor and blood group status on salivary N-glycosylation
Source: Clin Proteomics. 2015 Dec 30;12:29. doi: 10.1186/s12014-015-9100-y (PMC4696288; doi:10.1186/s12014-015-9100-y)
Supplement: Supplementary file 7 — 10.1186/s12014-015-9100-y PNGase F-Released N-Glycans Detected by MALDI Ion Mobility MS. [file 12014_2015_9100_MOESM7_ESM.xlsx]

## Sheet: Salivary N-Glycans
Table S2.
PNGase F-Released N-Glycans Detected by MALDI Ion Mobility MS
				Nonsecretor		Secretor		Monosaccharide Composition
N-Glycan Type	Theoretical [M+Na]+1	Reference Structure2	Comments3	SMSL	Parotid	SMSL	Parotid	Hexose	HexNAc	Deoxyhexose	NeuAc	Fucosylated Core
High Mannose	1257.42	1		Yes	Yes	Yes	Yes	5	2	0	0
High Mannose	1282.45	3		Yes	Yes	Yes	Yes	3	3	1	0
Hybrid	1419.48	2		Yes	Yes	Yes	Yes	6	2	0	0
Hybrid	1444.51	4		Yes	Yes	Yes	Yes	4	3	1	0
Hybrid	1460.5	7,12		Yes	Yes	Yes	Yes	5	3	0	0
Hybrid	1590.57	5		Yes	Yes	Yes	Yes	4	3	2	0	Yes
Hybrid	1606.56	8,13		Yes	Yes	Yes	Yes	5	3	1	0
Hybrid	1622.56	14		Yes		Yes		6	3	0	0
Hybrid	1736.62	6	Fuca1-2Gal			Yes	Yes	4	3	3	0	Yes
Hybrid	1752.62	9-10		Yes	Yes	Yes	Yes	5	3	2	0	Yes
Hybrid	1768.61	15,18		Yes	Yes			6	3	1	0
Hybrid	1898.68	11	Fuca1-2Gal			Yes	Yes	5	3	3	0	Yes
Hybrid	1914.67	16		Yes	Yes	Yes		6	3	2	0	Yes
Hybrid	2060.73	17	Fuca1-2Gal			Yes	Yes	6	3	3	0	Yes
Complex_Biantennary	2100.74	26		Yes	Yes	Yes	Yes	5	4	1	1	Yes
Complex_Biantennary	2246.79	27-29		Yes	Yes	Yes	Yes	5	4	2	1	Yes
Complex_Biantennary	2392.85	30-31		Yes		Yes	Yes	5	4	3	1	Yes
Complex_Biantennary	2904.04	50-51		Yes		Yes	Yes	6	5	4	1	Yes
Complex_Triantennary	2465.87	44		Yes	Yes		Yes	6	5	1	1	Yes
Complex_Triantennary	2611.93	45-47		Yes	Yes	Yes	Yes	6	5	2	1	Yes
Complex_Triantennary	2757.98	48-49					Yes	6	5	3	1	Yes
Complex_Biantennary	1663.58	25		Yes	Yes	Yes	Yes	5	4	0	0	Yes
Complex_Biantennary	1688.61	20		Yes	Yes	Yes	Yes	3	5	1	0	Yes
Complex_Biantennary	1850.67	24		Yes	Yes	Yes	Yes	4	5	1	0	Yes
Complex_Biantennary	2012.72	37		Yes	Yes	Yes	Yes	5	5	1	0	Yes
Complex_Biantennary	1809.64	26		Yes	Yes	Yes	Yes	5	4	1	0	Yes
Complex_Biantennary	1485.53	19					Yes	3	4	1	0	Yes
Complex_Biantennary	1647.59	21		Yes	Yes		Yes	4	4	1	0	Yes
Complex_Biantennary	2158.78	38-40		Yes		Yes	Yes	5	5	2	0	Yes
Complex_Biantennary	1955.7	27-29		Yes	Yes	Yes	Yes	5	4	2	0	Yes
Complex_Biantennary	1793.64	22		Yes	Yes	Yes	Yes	4	4	2	0	Yes
Complex_Biantennary	2304.84	41		Yes		Yes	Yes	5	5	3	0	Yes
Complex_Biantennary	2101.76	30,31		Yes		Yes	Yes	5	4	3	0	Yes
Complex_Biantennary	1939.7	23				Yes		4	4	3	0	Yes
Complex_Biantennary	2450.89	42		Yes		Yes	Yes	5	5	4	0	Yes
Complex_Biantennary	2247.81	32-34	Fuca1-2Gal			Yes	Yes	5	4	4	0	Yes
Complex_Biantennary	2393.87	35	Fuca1-2Gal			Yes	Yes	5	4	5	0	Yes
Complex_Triantennary	2174.77	44		Yes	Yes		Yes	6	5	1	0	Yes
Complex_Triantennary	2320.83	45-47		Yes	Yes	Yes	Yes	6	5	2	0	Yes
Complex_Triantennary	2466.89	48-49					Yes	6	5	3	0	Yes
Complex_Triantennary	2612.95	50,51		Yes		Yes	Yes	6	5	4	0	Yes
Complex_Triantennary	2759	52-54	Fuca1-2Gal			Yes	Yes	6	5	5	0	Yes
Complex_Triantennary	2905.06	55-57	Fuca1-2Gal			Yes	Yes	6	5	6	0	Yes
Complex_Triantennary	3051.12	58	Fuca1-2Gal			Yes	Yes	6	5	7	0	Yes
Complex_Tetrantennary	2539.9	62		Yes			Yes	7	6	1	0	Yes
1Experimental masses were matched to the proposed structured within a systematic error of -85±3 and -66±2.5 ppm for parotid and SMSL samples, respectively.
2Numbers refer to N-glycan structures reported by Guile et al., 1998.
3Glycans whose composition is consistent with the presence of fucosylation on terminal Gal residue are annotated as Fuca1-2Gal.
